# Supplementary material for: Protease and DNase Activities of a Very Stable High-Molecular-Mass Multiprotein Complex from Sea Cucumber Eupentacta fraudatrix
Source: Int J Mol Sci. 2022 Jun 15;23(12):6677. doi: 10.3390/ijms23126677 (PMC9224385; doi:10.3390/ijms23126677)
Supplement: Supplementary file 1 [file ijms-23-06677-s001.zip]

Archive with 1 entries (1 files):
- ijms-1755835-supplementary.pdf
